# Supplementary material for: 4-Cyano­pyridinium chloride
Source: Acta Crystallogr Sect E Struct Rep Online. 2012 May 5;68(Pt 6):o1611. doi: 10.1107/S1600536812018648 (PMC3379218; doi:10.1107/S1600536812018648)
Supplement: Supplementary file 1 [file e-68-o1611-sup1.cif]

##############################################################################
#                                                                            #
# This CIF contains the data in a paper accepted for publication in          #
# Acta Crystallographica Section E. It conforms to the requirements of       #
# Notes for Authors for Acta Crystallographica Section E, and has been       #
# peer reviewed under the auspices of the IUCr Commission on Journals.       #
#                                                                            #
# Full details of the Crystallographic Information File format               #
# are given in the paper "The Crystallographic Information File (CIF):       #
# a New Standard Archive File for Crystallography" by S. R. Hall, F. H.      #
# Allen and I. D. Brown [Acta Cryst. (1991), A47, 655-685].                  #
#                                                                            #
# The current version of the core CIF dictionary is obtainable from          #
# ftp://ftp.iucr.org/pub/cif_core.dic.                                       #
#                                                                            #
# Software is freely available for graphical display of the structure(s)     #
# in this CIF. For information consult the CIF software page                 #
# http://www.iucr.org/resources/cif/software.                                #
#                                                                            #
# This file may be used for bona fide research purposes within the           #
# scientific community so long as proper attribution is given to the journal # 
# article from which it was obtained.                                        #
#                                                                            #
##############################################################################
data_I
_audit_creation_method     SHELXL-97
_chemical_name_systematic
;
4-Cyanopyridinium chloride
;
_chemical_name_common     ?
_chemical_formula_moiety     'C6 H5 N2 +, Cl -'
_chemical_formula_sum     'C6 H5 Cl N2'
_chemical_formula_iupac     'C6 H5 N2 +, Cl -'
_chemical_formula_weight     140.57
_chemical_melting_point     ?
_symmetry_cell_setting     triclinic
_symmetry_space_group_name_H-M     'P -1'
_symmetry_space_group_name_Hall     '-P 1'
loop_
    _symmetry_equiv_pos_as_xyz
    'x, y, z'
    '-x, -y, -z'
_cell_length_a     6.6166(2)
_cell_length_b     7.6552(3)
_cell_length_c     8.3495(5)
_cell_angle_alpha     63.957(5)
_cell_angle_beta     69.830(2)
_cell_angle_gamma     74.367(4)
_cell_volume     353.16(3)
_cell_formula_units_Z     2
_cell_measurement_reflns_used     1231
_cell_measurement_theta_min     2.81
_cell_measurement_theta_max     27.45
_cell_measurement_temperature     123(2)
_exptl_crystal_description     'block'
_exptl_crystal_colour     'Colorless'
_exptl_crystal_size_max     0.10
_exptl_crystal_size_mid     0.05
_exptl_crystal_size_min     0.05
_exptl_crystal_density_diffrn     1.322
_exptl_crystal_density_meas     ?
_exptl_crystal_density_method     'not measured'
_exptl_crystal_F_000     144
_exptl_absorpt_coefficient_mu     0.447
_exptl_absorpt_correction_type     multi-scan
_exptl_absorpt_process_details     '(CrystalClear; Rigaku, 2005)'
_exptl_absorpt_correction_T_min     0.910
_exptl_absorpt_correction_T_max     1.000
_exptl_special_details
;
;
_diffrn_ambient_temperature     123(2)
_diffrn_radiation_type     MoK\a
_diffrn_radiation_wavelength     0.71073
_diffrn_radiation_source     'fine-focus sealed tube'
_diffrn_radiation_monochromator     graphite
_diffrn_measurement_device_type     'Rigaku Mercury2'
_diffrn_measurement_method     'CCD profile fitting'
_diffrn_detector_area_resol_mean     13.6612
_diffrn_reflns_number     3077
_diffrn_reflns_av_R_equivalents     0.0417
_diffrn_reflns_av_sigmaI/netI     0.0555
_diffrn_reflns_theta_min     2.81
_diffrn_reflns_theta_max     25.00
_diffrn_reflns_theta_full     25.00
_diffrn_measured_fraction_theta_max     0.990
_diffrn_measured_fraction_theta_full     0.990
_diffrn_reflns_limit_h_min     -7
_diffrn_reflns_limit_h_max     7
_diffrn_reflns_limit_k_min     -9
_diffrn_reflns_limit_k_max     9
_diffrn_reflns_limit_l_min     -9
_diffrn_reflns_limit_l_max     9
_diffrn_standards_number     ?
_diffrn_standards_interval_count     ?
_diffrn_standards_interval_time     ?
_diffrn_standards_decay_%     ?
_refine_special_details
;
 Refinement of F^2^ against ALL reflections.  The weighted R-factor wR and
 goodness of fit S are based on F^2^, conventional R-factors R are based
 on F, with F set to zero for negative F^2^. The threshold expression of
 F^2^ > 2sigma(F^2^) is used only for calculating R-factors(gt) etc. and is
 not relevant to the choice of reflections for refinement.  R-factors based
 on F^2^ are statistically about twice as large as those based on F, and R-
 factors based on ALL data will be even larger.
;
_reflns_number_total     1231
_reflns_number_gt     1078
_reflns_threshold_expression     I>2sigma(I)
_refine_ls_structure_factor_coef     Fsqd
_refine_ls_matrix_type     full
_refine_ls_R_factor_all     0.0942
_refine_ls_R_factor_gt     0.0856
_refine_ls_wR_factor_gt     0.2316
_refine_ls_wR_factor_ref     0.2344
_refine_ls_goodness_of_fit_ref     1.321
_refine_ls_restrained_S_all     1.320
_refine_ls_number_reflns     1231
_refine_ls_number_parameters     82
_refine_ls_number_restraints     1
_refine_ls_hydrogen_treatment     constr
_refine_ls_weighting_scheme     calc
_refine_ls_weighting_details
         'calc w=1/[\s^2^(Fo^2^)+(0.0002P)^2^+3.2997P] where P=(Fo^2^+2Fc^2^)/3'
_atom_sites_solution_hydrogens     geom
_atom_sites_solution_primary     direct
_atom_sites_solution_secondary     difmap
_refine_ls_shift/su_max     0.000
_refine_ls_shift/su_mean     0.000
_refine_diff_density_max     0.968
_refine_diff_density_min     -0.624
_refine_ls_extinction_method     none
_refine_ls_extinction_coef     ?
loop_
    _atom_type_symbol
    _atom_type_description
    _atom_type_scat_dispersion_real
    _atom_type_scat_dispersion_imag
    _atom_type_scat_source
    'C' 'C' 0.0033 0.0016
                         'International Tables Vol C Tables 4.2.6.8 and 6.1.1.4'
    'Cl' 'Cl' 0.1484 0.1585
                         'International Tables Vol C Tables 4.2.6.8 and 6.1.1.4'
    'N' 'N' 0.0061 0.0033
                         'International Tables Vol C Tables 4.2.6.8 and 6.1.1.4'
    'H' 'H' 0.0000 0.0000
                         'International Tables Vol C Tables 4.2.6.8 and 6.1.1.4'
_computing_data_collection     '<i>CrystalClear</i> (Rigaku, 2005)'
_computing_cell_refinement     '<i>CrystalClear</i> (Rigaku, 2005)'
_computing_data_reduction     '<i>CrystalClear</i> (Rigaku, 2005)'
_computing_structure_solution     '<i>SHELXTL</i> (Sheldrick, 2008)'
_computing_structure_refinement     '<i>SHELXTL</i> (Sheldrick, 2008)'
_computing_molecular_graphics     '<i>SHELXTL</i> (Sheldrick, 2008)'
_computing_publication_material     '<i>SHELXTL</i> (Sheldrick, 2008)'
loop_
    _atom_site_type_symbol
    _atom_site_label
    _atom_site_fract_x
    _atom_site_fract_y
    _atom_site_fract_z
    _atom_site_U_iso_or_equiv
    _atom_site_adp_type
    _atom_site_calc_flag
    _atom_site_refinement_flags
    _atom_site_occupancy
    _atom_site_symmetry_multiplicity
    _atom_site_disorder_assembly
    _atom_site_disorder_group
    N N2 0.8017(7) 0.1582(6) 0.6278(6) 0.0267(11) Uani d . 1 1 . .
    N N1 0.4202(7) 0.2736(6) 0.0960(6) 0.0234(10) Uani d D 1 1 . .
    H H1 0.3576 0.2900 0.0094 0.028 Uiso d RD 1 1 . .
    C C1 0.6318(8) 0.1817(7) 0.0856(7) 0.0238(12) Uani d . 1 1 . .
    H H1A 0.7092 0.1377 -0.0122 0.029 Uiso calc R 1 1 . .
    C C3 0.6118(8) 0.2221(7) 0.3646(6) 0.0192(11) Uani d . 1 1 . .
    C C4 0.3919(8) 0.3182(7) 0.3713(7) 0.0238(13) Uani d . 1 1 . .
    H H4A 0.3103 0.3648 0.4667 0.029 Uiso calc R 1 1 . .
    C C6 0.7156(8) 0.1908(7) 0.5071(7) 0.0258(13) Uani d . 1 1 . .
    C C5 0.3016(8) 0.3411(7) 0.2334(7) 0.0251(13) Uani d . 1 1 . .
    H H5A 0.1565 0.4042 0.2349 0.030 Uiso calc R 1 1 . .
    C C2 0.7328(8) 0.1531(7) 0.2198(7) 0.0222(12) Uani d . 1 1 . .
    H H2A 0.8783 0.0894 0.2146 0.027 Uiso calc R 1 1 . .
    Cl Cl1 0.1808(2) 0.31778(18) 0.82634(17) 0.0249(3) Uani d . 1 1 . .
loop_
    _atom_site_aniso_label
    _atom_site_aniso_U_11
    _atom_site_aniso_U_22
    _atom_site_aniso_U_33
    _atom_site_aniso_U_12
    _atom_site_aniso_U_13
    _atom_site_aniso_U_23
    N2 0.031(2) 0.021(2) 0.0189(19) -0.0006(18) -0.0026(17) -0.0048(16)
    N1 0.031(2) 0.0187(18) 0.0204(18) -0.0053(17) -0.0098(16) -0.0034(15)
    C1 0.028(2) 0.017(2) 0.020(2) -0.001(2) -0.0027(19) -0.0056(18)
    C3 0.024(2) 0.0126(19) 0.015(2) -0.0054(18) -0.0029(18) -0.0008(16)
    C4 0.023(2) 0.017(2) 0.022(2) 0.0001(19) 0.0000(19) -0.0059(18)
    C6 0.025(2) 0.023(2) 0.025(2) -0.002(2) -0.003(2) -0.0097(19)
    C5 0.022(2) 0.018(2) 0.029(2) -0.0011(19) -0.008(2) -0.0029(19)
    C2 0.023(2) 0.016(2) 0.022(2) 0.0010(19) -0.0046(18) -0.0052(18)
    Cl1 0.0244(6) 0.0273(6) 0.0235(5) 0.0001(5) -0.0081(4) -0.0108(4)
_geom_special_details
;
 All esds (except the esd in the dihedral angle between two l.s. planes)
 are estimated using the full covariance matrix.  The cell esds are taken
 into account individually in the estimation of esds in distances, angles
 and torsion angles; correlations between esds in cell parameters are only
 used when they are defined by crystal symmetry.  An approximate (isotropic)
 treatment of cell esds is used for estimating esds involving l.s. planes.
;
loop_
    _geom_bond_atom_site_label_1
    _geom_bond_atom_site_label_2
    _geom_bond_site_symmetry_2
    _geom_bond_distance
    _geom_bond_publ_flag
    N2 C6 . 1.225(7) ?
    N1 C5 . 1.371(7) ?
    N1 C1 . 1.379(6) ?
    N1 H1 . 0.8999 ?
    C1 C2 . 1.404(8) ?
    C1 H1A . 0.9500 ?
    C3 C2 . 1.430(7) ?
    C3 C4 . 1.437(7) ?
    C3 C6 . 1.473(8) ?
    C4 C5 . 1.398(8) ?
    C4 H4A . 0.9500 ?
    C5 H5A . 0.9500 ?
    C2 H2A . 0.9500 ?
loop_
    _geom_angle_atom_site_label_1
    _geom_angle_atom_site_label_2
    _geom_angle_atom_site_label_3
    _geom_angle_site_symmetry_1
    _geom_angle_site_symmetry_3
    _geom_angle
    _geom_angle_publ_flag
    C5 N1 C1 . . 122.5(5) ?
    C5 N1 H1 . . 118.8 ?
    C1 N1 H1 . . 118.8 ?
    N1 C1 C2 . . 119.9(5) ?
    N1 C1 H1A . . 120.0 ?
    C2 C1 H1A . . 120.0 ?
    C2 C3 C4 . . 120.3(5) ?
    C2 C3 C6 . . 118.9(4) ?
    C4 C3 C6 . . 120.8(5) ?
    C5 C4 C3 . . 118.1(5) ?
    C5 C4 H4A . . 121.0 ?
    C3 C4 H4A . . 121.0 ?
    N2 C6 C3 . . 177.9(5) ?
    N1 C5 C4 . . 120.7(4) ?
    N1 C5 H5A . . 119.6 ?
    C4 C5 H5A . . 119.6 ?
    C1 C2 C3 . . 118.5(4) ?
    C1 C2 H2A . . 120.7 ?
    C3 C2 H2A . . 120.7 ?
loop_
    _geom_hbond_atom_site_label_D
    _geom_hbond_atom_site_label_H
    _geom_hbond_atom_site_label_A
    _geom_hbond_site_symmetry_A
    _geom_hbond_distance_DH
    _geom_hbond_distance_HA
    _geom_hbond_distance_DA
    _geom_hbond_angle_DHA
    N1 H1 Cl1 1_554 0.90 2.14 3.033(5) 174.1
    C4 H4A Cl1 . 0.95 2.71 3.566(5) 151
    C5 H5A Cl1 2_566 0.95 2.65 3.566(6) 161
_iucr_refine_instructions_details
;
TITL 2                      R =  New: P-1
CELL  0.71073    6.6166    7.6552    8.3495    63.957    69.830    74.367
ZERR 2    0.0002    0.0003    0.0005     0.005     0.002     0.004
LATT   1
SFAC  C Cl  N H
UNIT    12    2   4 10
TEMP  -150
L.S. 5
FMAP 2
PLAN 20
ACTA
BOND $H
omit 0 50
DFIX 0.90 0.002 N1 H1
DAMP 800
EQIV $1 x, y, z-1
htab N1 CL1_$1
WGHT    0.000200    3.299700
FVAR       2.03671
N2    3    0.801653    0.158237    0.627784    11.00000    0.03095    0.02145 =
         0.01885   -0.00478   -0.00261   -0.00056
N1    3    0.420188    0.273644    0.096035    11.00000    0.03051    0.01872 =
         0.02038   -0.00345   -0.00980   -0.00527
AFIX   3
H1    4    0.357588    0.289954    0.009395    11.00000   -1.20000
AFIX   0
C1    1    0.631842    0.181693    0.085638    11.00000    0.02824    0.01708 =
         0.01982   -0.00564   -0.00271   -0.00068
AFIX  43
H1A   4    0.709193    0.137737   -0.012183    11.00000   -1.20000
AFIX   0
C3    1    0.611822    0.222073    0.364605    11.00000    0.02441    0.01265 =
         0.01514   -0.00083   -0.00286   -0.00540
C4    1    0.391942    0.318184    0.371332    11.00000    0.02341    0.01676 =
         0.02241   -0.00589   -0.00004    0.00011
AFIX  43
H4A   4    0.310294    0.364793    0.466728    11.00000   -1.20000
AFIX   0
C6    1    0.715601    0.190786    0.507098    11.00000    0.02543    0.02335 =
         0.02521   -0.00966   -0.00348   -0.00164
C5    1    0.301646    0.341119    0.233428    11.00000    0.02188    0.01765 =
         0.02926   -0.00293   -0.00828   -0.00108
AFIX  43
H5A   4    0.156512    0.404169    0.234929    11.00000   -1.20000
AFIX   0
C2    1    0.732846    0.153131    0.219824    11.00000    0.02277    0.01592 =
         0.02204   -0.00520   -0.00458    0.00095
AFIX  43
H2A   4    0.878291    0.089449    0.214556    11.00000   -1.20000
AFIX   0
CL1   2    0.180799    0.317777    0.826343    11.00000    0.02439    0.02728 =
         0.02352   -0.01084   -0.00813    0.00012
HKLF 4 1  0.0000 -0.5000  0.5000  0.0000  0.5000  0.5000 -1.0000  0.5000  0.5000
REM  2                      R =  New: P-1
REM R1 =  0.0856 for   1078 Fo > 4sig(Fo)  and  0.0942 for all   1231 data
REM     82 parameters refined using      1 restraints
END
WGHT      0.0000      3.1911
REM Highest difference peak  0.968,  deepest hole -0.624,  1-sigma level  0.125
Q1    1   0.8883  0.1631  0.6871  11.00000  0.05    0.97
Q2    1   0.2196  0.3588  0.9041  11.00000  0.05    0.56
Q3    1   0.7782 -0.0691  0.6169  11.00000  0.05    0.49
Q4    1   0.8511  0.1249  0.5823  11.00000  0.05    0.45
Q5    1   0.6865  0.4126  0.1250  11.00000  0.05    0.43
Q6    1   0.0577  0.3865  0.8031  11.00000  0.05    0.41
Q7    1   0.1671  0.5895  0.3035  11.00000  0.05    0.40
Q8    1  -0.1112  0.3734  0.2336  11.00000  0.05    0.39
Q9    1   0.7363  0.1369  0.6584  11.00000  0.05    0.37
Q10   1   0.3552  0.0401  0.2121  11.00000  0.05    0.35
Q11   1   0.6568  0.4420  0.3025  11.00000  0.05    0.35
Q12   1   0.6480  0.1500  0.3250  11.00000  0.05    0.35
Q13   1   0.8597 -0.1306  0.7169  11.00000  0.05    0.34
Q14   1   0.8313 -0.1046  0.2137  11.00000  0.05    0.34
Q15   1   0.7765  0.2143  0.5960  11.00000  0.05    0.33
Q16   1   0.6442  0.1629  0.1781  11.00000  0.05    0.31
Q17   1   0.4248  0.1387  0.5235  11.00000  0.05    0.29
Q18   1   0.4708  0.3697  0.0140  11.00000  0.05    0.29
Q19   1   0.6277  0.0830  0.0208  11.00000  0.05    0.29
Q20   1   0.0907  0.1767  0.7966  11.00000  0.05    0.29
;
data_global
_journal_date_recd_electronic     2012-04-25
_journal_date_accepted     2012-04-25
_journal_name_full     'Acta Crystallographica, Section E'
_journal_year     2012
_journal_volume     68
_journal_issue      6
_journal_page_first     o1611
_journal_page_last     o1611
_journal_paper_category     QO
_journal_paper_doi     10.1107/S1600536812018648
_journal_coeditor_code     XU5524
_publ_contact_author_name     'Dr Wen-Ni Zheng'
_publ_contact_author_address
;
College of Chemistry and Chemical Engineering,
Southeast UniVersity,
Nanjing 210096,
People's Republic of China
;
_publ_contact_author_email     chenxinyuanseu@yahoo.com.cn
_publ_contact_author_fax     '862552090598'
_publ_contact_author_phone     '862552090598'
_publ_section_title
;
4-Cyanopyridinium chloride
;
loop_
    _publ_author_name
    _publ_author_footnote
    _publ_author_address
    'Zheng, Wen-Ni' .
;
College of Chemistry and Chemical Engineering,
Southeast University,
Nanjing 210096,
People's Republic of China
;
