# Supplementary material for: 4-Cyano­pyridinium chloride
Source: Acta Crystallogr Sect E Struct Rep Online. 2012 May 5;68(Pt 6):o1611. doi: 10.1107/S1600536812018648 (PMC3379218; doi:10.1107/S1600536812018648)
Supplement: Supplementary file 2 [file e-68-o1611-Isup2.hkl]

# 
# h,k,l, Fc-squared, Fo-squared, sigma(Fo-squared) and status flag 
# 
data_I
_shelx_title ' 2                      R =  New: P-1' 
_shelx_refln_list_code          4 
_shelx_F_calc_maximum       45.65 
_exptl_crystal_F_000       144.00 
_reflns_d_resolution_high  0.8409 
 
loop_ 
 _symmetry_equiv_pos_as_xyz 
 'x, y, z' 
 '-x, -y, -z' 
 
_cell_length_a     6.6166 
_cell_length_b     7.6552 
_cell_length_c     8.3495 
_cell_angle_alpha  63.957 
_cell_angle_beta   69.830 
_cell_angle_gamma  74.367 
 
_shelx_F_squared_multiplier     1.000 
 
loop_ 
 _refln_index_h 
 _refln_index_k 
 _refln_index_l 
 _refln_F_squared_calc 
 _refln_F_squared_meas 
 _refln_F_squared_sigma 
 _refln_observed_status 
   1   0   0      583.74      663.47      4.49 o 
   2   0   0     1626.78     1800.87      9.35 o 
   3   0   0       28.51       26.62      7.38 o 
   4   0   0       61.95      200.52      5.74 o 
   5   0   0      226.60      202.76      8.75 o 
   6   0   0       13.90       10.68      2.64 o 
   7   0   0        4.60        2.19      2.07 o 
  -7   1   0       55.04       61.17      7.58 o 
  -6   1   0        4.09        2.65      1.63 o 
  -5   1   0       73.73       60.38      3.50 o 
  -4   1   0      129.62      149.59      5.12 o 
  -3   1   0      158.78      143.53      3.84 o 
  -2   1   0       76.67       63.09      1.88 o 
  -1   1   0       18.60       16.06      1.35 o 
   0   1   0        5.15        4.79      0.70 o 
   1   1   0       51.12       38.74      1.08 o 
   2   1   0      169.83      158.83      2.39 o 
   3   1   0        5.85       25.50      4.99 o 
   4   1   0      372.18      356.77      7.09 o 
   5   1   0        5.15        1.99      1.99 o 
   6   1   0       30.64       26.71      3.40 o 
   7   1   0       78.50       84.01      6.18 o 
  -6   2   0       27.03       32.84      7.02 o 
  -5   2   0       40.46       51.82      3.83 o 
  -4   2   0      237.32      209.54      5.52 o 
  -3   2   0       84.69       77.48      2.32 o 
  -2   2   0      265.67      276.85      3.20 o 
   2   2   0      131.74      117.55      2.97 o 
   3   2   0       29.01       33.13      1.35 o 
   4   2   0        4.64       18.98      3.44 o 
   5   2   0      261.26      219.19      9.65 o 
   6   2   0        7.17        6.62      2.63 o 
   7   2   0        4.73       12.90      5.18 o 
  -6   3   0       39.49       35.48      5.12 o 
  -5   3   0       38.45       44.74      4.64 o 
  -4   3   0        1.74        4.53      1.63 o 
  -3   3   0      158.83      149.96      3.63 o 
  -2   3   0       15.67       12.85      0.92 o 
  -1   3   0        0.33        4.61      0.91 o 
   0   3   0       61.61       44.24      2.04 o 
   1   3   0       78.54       59.57      2.55 o 
   2   3   0       38.54       42.50      1.20 o 
   3   3   0      120.58      110.75      3.01 o 
   4   3   0      198.13      163.24      9.24 o 
   5   3   0       67.79       71.15      5.62 o 
   6   3   0       55.68       48.43      5.36 o 
   7   3   0       12.25       12.97      5.31 o 
  -5   4   0        7.07        8.94      8.97 o 
  -4   4   0      209.26      204.98     12.67 o 
  -3   4   0        0.32       35.48      4.75 o 
  -2   4   0       56.19       46.58      6.71 o 
  -1   4   0      874.36      936.49     10.61 o 
   0   4   0       43.03      462.43      7.20 o 
   1   4   0     2084.26     2235.12     31.46 o 
   2   4   0      300.41      376.17     32.70 o 
   3   4   0       16.07       29.99      4.22 o 
   4   4   0       32.90       48.72      6.38 o 
   5   4   0       69.62       76.60      8.67 o 
   6   4   0       75.52       60.61      8.41 o 
  -5   5   0        1.85        3.15      3.29 o 
  -4   5   0       11.86        8.72      3.93 o 
  -3   5   0       75.58       78.89      6.76 o 
  -2   5   0        0.08        2.42      2.81 o 
  -1   5   0       23.06       24.32      2.02 o 
   0   5   0       61.93       54.79      3.40 o 
   1   5   0        8.55        5.56      2.18 o 
   2   5   0       16.17       17.30      4.67 o 
   3   5   0      166.20      156.83      9.33 o 
   4   5   0        0.66        0.00      2.53 o 
   5   5   0      143.55      150.08      7.03 o 
   6   5   0        4.91        4.78      3.06 o 
  -4   6   0       38.07       48.19      8.56 o 
  -3   6   0       65.16       60.43      7.31 o 
  -2   6   0      102.52       93.73      6.95 o 
  -1   6   0       38.53       44.20      4.43 o 
   0   6   0      376.45      363.84     11.35 o 
   1   6   0      127.69      140.89      6.20 o 
   2   6   0      335.67      308.61     19.98 o 
   3   6   0        4.63        0.73      1.49 o 
   4   6   0       27.20       37.75      5.33 o 
   5   6   0        0.01        7.97      4.20 o 
  -2   7   0       15.00       18.05      4.96 o 
  -1   7   0       32.81       34.34      4.29 o 
   0   7   0        6.15        3.88      2.41 o 
   1   7   0        7.96       11.01      3.38 o 
   2   7   0       42.19       36.66      4.86 o 
   3   7   0       29.27       21.06      4.52 o 
   4   7   0       59.67       56.12      5.82 o 
   0   8   0      112.14      116.57     18.19 o 
   1   8   0       20.62       22.82      7.51 o 
   2   8   0       83.49       98.85     11.50 o 
  -3  -7   1      422.46      402.92     17.14 o 
  -2  -7   1       27.58       27.21      3.95 o 
  -1  -7   1      120.78      105.82      7.75 o 
   0  -7   1        0.39        3.48      5.23 o 
   1  -7   1       10.79       12.36      4.68 o 
   2  -7   1      117.92       98.39     10.82 o 
  -5  -6   1       12.93       14.09      5.17 o 
  -4  -6   1        6.99        3.36      3.57 o 
  -3  -6   1        1.31        1.68      2.04 o 
  -2  -6   1       55.60       61.39      5.10 o 
  -1  -6   1        0.49        7.79      2.84 o 
   0  -6   1       33.13       31.06      2.13 o 
   1  -6   1       46.11       45.58      3.93 o 
   2  -6   1        2.54        4.12      2.67 o 
   3  -6   1       50.26       57.14      5.59 o 
  -5  -5   1       11.22       11.40      4.79 o 
  -4  -5   1      133.36      136.48      9.82 o 
  -3  -5   1      328.02      361.38     20.79 o 
  -2  -5   1      767.04      788.28     44.06 o 
  -1  -5   1       50.99       51.71      3.72 o 
   0  -5   1       26.02       36.32      3.33 o 
   2  -5   1      258.89      304.06     12.38 o 
   3  -5   1       39.88       67.95      5.68 o 
   4  -5   1        8.07       11.54      4.18 o 
   5  -5   1       85.20       80.64      7.07 o 
  -6  -4   1       65.04       61.39      5.21 o 
  -5  -4   1        0.67        0.37      2.07 o 
  -4  -4   1       23.73       20.35      3.47 o 
  -3  -4   1       20.03       20.93      3.74 o 
  -2  -4   1       37.88       50.44      4.71 o 
  -1  -4   1       88.89       81.11      2.28 o 
   0  -4   1       56.23       52.87      2.95 o 
   1  -4   1       18.22       13.62      1.13 o 
   2  -4   1      105.99      111.72      3.46 o 
   3  -4   1       77.38       68.60      4.76 o 
   4  -4   1        2.53        3.18      2.43 o 
   5  -4   1       87.48       84.86      7.86 o 
  -6  -3   1        0.51        5.02      4.88 o 
  -5  -3   1       38.08       31.92      4.13 o 
  -4  -3   1      320.85      277.64      9.57 o 
  -3  -3   1       38.70       45.37      4.31 o 
  -2  -3   1     1918.41     2069.86     20.53 o 
  -1  -3   1      411.77      440.48      5.94 o 
   0  -3   1      129.31      120.46      2.91 o 
   1  -3   1       93.99       88.91      3.55 o 
   2  -3   1      161.74      200.54      7.20 o 
   3  -3   1      446.63      400.59     19.27 o 
   4  -3   1       29.75       44.60      5.31 o 
   5  -3   1       29.61       50.97      5.60 o 
   6  -3   1      135.34      118.61      6.78 o 
  -6  -2   1       29.10       35.54      5.99 o 
  -5  -2   1       36.52       29.29      2.56 o 
  -4  -2   1       41.23       37.76      2.99 o 
  -3  -2   1       19.56       21.27      1.19 o 
  -2  -2   1        5.77       12.77      4.25 o 
  -1  -2   1      314.00      273.24      3.91 o 
   0  -2   1       15.11       12.52      0.79 o 
   1  -2   1        8.07       37.24      1.54 o 
   2  -2   1      385.55      348.35      6.86 o 
   3  -2   1        4.05        1.28      0.55 o 
   4  -2   1      108.31       89.60      7.27 o 
   5  -2   1       81.20       79.96      6.58 o 
   6  -2   1       15.46       17.11      4.14 o 
  -7  -1   1        7.87        9.19      4.11 o 
  -6  -1   1       63.89       53.21      5.30 o 
  -5  -1   1      137.54      128.76      4.29 o 
  -4  -1   1       14.05       15.04      2.38 o 
  -3  -1   1     1014.14     1024.28     47.18 o 
  -2  -1   1      527.79      518.00      4.30 o 
   0  -1   1       13.29        9.15      1.22 o 
   1  -1   1      138.01      182.15      4.49 o 
   2  -1   1       60.31       62.17      1.43 o 
   3  -1   1     1025.11     1044.85     54.86 o 
   4  -1   1       35.71       64.52      3.39 o 
   5  -1   1       36.80       38.09      3.47 o 
   6  -1   1      241.22      215.20      9.85 o 
   7  -1   1        7.57       11.17      4.82 o 
  -7   0   1       11.96       14.04      2.81 o 
  -6   0   1        0.93        3.12      2.09 o 
  -5   0   1       80.46       77.56      4.22 o 
  -4   0   1       25.36       30.42      3.37 o 
  -3   0   1        3.01        9.05      2.83 o 
  -2   0   1      140.76      108.23      3.88 o 
  -1   0   1      225.75      214.63      3.66 o 
   0   0   1       33.82       15.88      2.92 o 
   1   0   1      270.17      237.25      5.10 o 
   2   0   1      455.91      394.86      4.57 o 
   3   0   1      165.06      153.30      4.77 o 
   4   0   1      189.60      156.04      5.96 o 
   5   0   1        3.35        3.31      2.09 o 
   6   0   1       82.24       85.47      4.76 o 
   7   0   1        9.89       10.21      4.03 o 
  -6   1   1      119.60      113.77      5.43 o 
  -5   1   1       11.33       45.33      4.21 o 
  -4   1   1      260.56      251.16      7.65 o 
  -3   1   1      618.11      602.31     11.04 o 
  -2   1   1      272.23      387.02      9.46 o 
   0   1   1      450.25      467.18      6.11 o 
   1   1   1       63.45       34.33      2.02 o 
   2   1   1      849.31      806.59      6.22 o 
   3   1   1      244.92      278.21      4.39 o 
   4   1   1      490.17      454.11     10.63 o 
   5   1   1       66.05       61.26      6.35 o 
   6   1   1       29.93       23.20      2.78 o 
   7   1   1      158.42      151.79      7.48 o 
  -6   2   1        8.25        6.15      2.69 o 
  -5   2   1       83.16       98.44      5.60 o 
  -4   2   1        0.14        9.05      3.12 o 
  -3   2   1       78.73       71.12      3.27 o 
  -2   2   1      106.84      101.26      2.43 o 
  -1   2   1        4.27        5.78      1.17 o 
   0   2   1      212.49      199.23      2.43 o 
   1   2   1      336.47      303.77      4.03 o 
   2   2   1       10.54        8.25      1.01 o 
   3   2   1      531.73      468.55     12.76 o 
   4   2   1       41.37       31.58      2.77 o 
   5   2   1       46.26       40.73      3.80 o 
   6   2   1       81.47       79.94      5.39 o 
   7   2   1        0.47        2.16      1.82 o 
  -6   3   1       19.34       34.80      7.64 o 
  -5   3   1       73.98       65.73      6.63 o 
  -4   3   1      282.64      260.79      7.14 o 
  -3   3   1        2.94       16.51      2.79 o 
  -2   3   1      578.11      608.66      8.26 o 
  -1   3   1      209.36      194.58      2.64 o 
   0   3   1      275.33      348.12      7.95 o 
   1   3   1       61.61       66.42      1.83 o 
   2   3   1      460.15      424.35     17.20 o 
   3   3   1       87.69      147.92     17.88 o 
   4   3   1      417.38      411.90     12.16 o 
   5   3   1        1.57        5.31      3.34 o 
   6   3   1       21.50       27.21      6.02 o 
   7   3   1      110.17      111.83      9.54 o 
  -5   4   1       29.36       38.13      5.39 o 
  -4   4   1       41.18       36.82      4.66 o 
  -3   4   1      103.84      102.85      5.06 o 
  -2   4   1        1.65        2.31      1.22 o 
  -1   4   1       42.64       49.33      2.31 o 
   0   4   1      164.69      147.71      3.43 o 
   1   4   1       23.41       22.66      1.83 o 
   2   4   1      143.00      131.48      5.51 o 
   3   4   1      238.88      198.14     16.84 o 
   4   4   1       31.81       27.87      2.81 o 
   5   4   1       92.64       83.49      6.02 o 
   6   4   1       15.44       15.66      6.17 o 
   7   4   1       17.12       22.60      6.25 o 
  -5   5   1       99.52       94.55     10.57 o 
  -4   5   1       12.65       40.39      5.77 o 
  -3   5   1      196.76      164.41     10.13 o 
  -2   5   1       93.60       92.61      6.39 o 
  -1   5   1        4.20       32.87      3.26 o 
   0   5   1      195.74      218.88      6.47 o 
   1   5   1       77.06       74.65      3.70 o 
   2   5   1        0.38        3.32      1.58 o 
   4   5   1       50.53       56.55      4.34 o 
   5   5   1       73.89       57.66      5.98 o 
   6   5   1       26.87       25.02      4.99 o 
  -4   6   1       80.49       83.91     10.62 o 
  -3   6   1       12.84       14.82      4.54 o 
  -2   6   1       43.27       44.41      4.84 o 
  -1   6   1       41.60       38.10      3.18 o 
   0   6   1       25.18       26.22      3.03 o 
   1   6   1       29.34       29.51      3.28 o 
   2   6   1      139.44      125.07      4.06 o 
   3   6   1        3.40        5.15      2.72 o 
   4   6   1      108.61      117.44      7.61 o 
   5   6   1       23.34       21.98      5.37 o 
   6   6   1        3.18        7.45      3.79 o 
  -3   7   1       84.18       75.44      9.33 o 
  -2   7   1        8.06       10.80      4.47 o 
  -1   7   1       14.86       21.79      5.82 o 
   0   7   1       83.18       88.98      5.14 o 
   1   7   1        0.22        9.27      3.29 o 
   2   7   1       80.57       90.12      7.82 o 
   3   7   1       57.51       59.34      5.40 o 
   4   7   1       11.81        4.03      1.93 o 
   5   7   1       60.17       63.38     10.58 o 
  -1   8   1        1.07        2.18      2.57 o 
   0   8   1        0.67        2.34      2.55 o 
   1   8   1       50.39       51.53      5.33 o 
   2   8   1       19.74       15.13      4.19 o 
   3   8   1       31.68       27.83      5.69 o 
  -2  -7   2        5.11        6.88      3.11 o 
  -1  -7   2        0.00        1.98      2.89 o 
   0  -7   2       22.32       31.89      7.22 o 
   1  -7   2       23.42       26.21      6.36 o 
  -4  -6   2       87.60       88.62      6.77 o 
  -3  -6   2        6.87        7.94      4.25 o 
  -2  -6   2        2.64        3.96      2.40 o 
  -1  -6   2       72.12       69.08      4.75 o 
   0  -6   2       28.95       24.22      6.23 o 
   1  -6   2      151.22      120.18      8.94 o 
   2  -6   2       31.30       39.07      4.34 o 
   3  -6   2        7.83       13.06      4.75 o 
  -5  -5   2        1.64        3.89      2.57 o 
  -4  -5   2       23.61       19.44      6.39 o 
  -3  -5   2       38.27       44.29      5.19 o 
  -2  -5   2        1.49        0.21      1.93 o 
  -1  -5   2        9.80        9.72      2.75 o 
   0  -5   2       69.76       68.30      3.81 o 
   1  -5   2        0.67        0.45      1.71 o 
   2  -5   2       78.11       84.52      5.98 o 
   3  -5   2       19.82       25.63      5.40 o 
   4  -5   2        7.83        8.76      4.13 o 
  -5  -4   2       93.13       87.90      7.79 o 
  -4  -4   2       32.39       47.26      7.84 o 
  -3  -4   2       62.92       82.69      6.61 o 
  -2  -4   2       77.87       84.29      6.56 o 
  -1  -4   2       81.11      144.28      8.16 o 
   0  -4   2       84.87       89.46      3.87 o 
   1  -4   2      395.06      383.66      9.09 o 
   2  -4   2        8.93       38.47      6.63 o 
   3  -4   2       97.72      109.79      6.36 o 
   4  -4   2      190.21      179.99     10.54 o 
   5  -4   2       51.47       55.47      6.50 o 
  -6  -3   2       37.98       40.84      6.22 o 
  -5  -3   2       36.91       38.49      4.54 o 
  -4  -3   2       44.75       44.17      4.13 o 
  -3  -3   2        1.88        3.39      2.84 o 
  -2  -3   2       20.26       20.71      3.21 o 
  -1  -3   2       34.03       29.97      1.69 o 
   0  -3   2       79.40       69.73      2.33 o 
   1  -3   2       75.78       71.09      2.01 o 
   2  -3   2      160.54      163.12      8.00 o 
   3  -3   2        0.80        1.21      1.69 o 
   4  -3   2       51.76       53.55      5.41 o 
   5  -3   2       20.03       21.64      4.64 o 
   6  -3   2        0.27        0.53      2.77 o 
  -6  -2   2      100.64       73.88      6.86 o 
  -5  -2   2       47.16       38.85      5.61 o 
  -4  -2   2        6.01       20.63      1.66 o 
  -3  -2   2      277.42      235.49      5.25 o 
  -2  -2   2      156.38      133.30      2.76 o 
  -1  -2   2       87.95       94.42      1.74 o 
   0  -2   2      744.53      749.30      5.92 o 
   1  -2   2      128.24      151.24     16.49 o 
   2  -2   2      514.13      495.43     10.80 o 
   3  -2   2      195.68      211.06      6.81 o 
   4  -2   2        0.50        9.91      4.50 o 
   5  -2   2      241.53      231.58     13.26 o 
   6  -2   2       19.16       16.71      4.71 o 
  -6  -1   2        0.11        4.38      3.49 o 
  -5  -1   2      151.34      149.59      7.79 o 
  -4  -1   2        0.56        1.09      1.52 o 
  -3  -1   2        4.22       14.19      2.56 o 
  -2  -1   2       29.98       21.10      1.27 o 
  -1  -1   2      116.68      103.63      1.73 o 
   0  -1   2       12.39       10.77      0.62 o 
   1  -1   2      528.58      475.71      5.78 o 
   2  -1   2       89.45       74.78      1.33 o 
   3  -1   2      126.01      101.25      2.32 o 
   4  -1   2       98.72       87.42      3.88 o 
   5  -1   2        3.61        7.63      1.58 o 
   6  -1   2       19.06       23.32      5.08 o 
   7  -1   2       39.06       40.27      6.69 o 
  -6   0   2      109.30      108.45      7.14 o 
  -5   0   2       16.45       50.57      4.64 o 
  -4   0   2       82.59       82.72      4.77 o 
  -3   0   2      385.12      373.89      7.05 o 
  -2   0   2       34.49       78.82      2.70 o 
   0   0   2      257.00      247.02      3.45 o 
   1   0   2      403.67      445.05     10.75 o 
   2   0   2     1305.82     1397.52     10.35 o 
   3   0   2        0.09       12.39     15.89 o 
   4   0   2      200.94      187.56      8.82 o 
   5   0   2      140.62      164.96      7.68 o 
   6   0   2        7.39       10.47      1.98 o 
   7   0   2       40.05       43.46      7.56 o 
  -6   1   2       60.74       66.70      4.81 o 
  -5   1   2       98.98      111.03      7.04 o 
  -4   1   2       62.21       63.42      4.56 o 
  -3   1   2        2.35        2.57      1.74 o 
  -2   1   2      106.02       97.75      3.14 o 
  -1   1   2      118.01      124.59      2.11 o 
   0   1   2      274.31      235.59      3.48 o 
   1   1   2      848.18      749.29     15.71 o 
   2   1   2       51.93       31.53      1.10 o 
   3   1   2      411.36      358.87     16.26 o 
   4   1   2       29.54       33.95      2.54 o 
   5   1   2       29.75       28.42      2.79 o 
   6   1   2       76.45       78.64      4.87 o 
   7   1   2       13.52       14.67      6.09 o 
  -6   2   2        4.47       26.57      4.24 o 
  -5   2   2      130.52      105.61      5.66 o 
  -4   2   2       37.70       49.06      6.30 o 
  -3   2   2       75.46       85.75      3.60 o 
  -2   2   2      864.40      875.55     10.58 o 
  -1   2   2      766.22      729.32     13.05 o 
   0   2   2      934.63     1179.61     42.17 o 
   1   2   2      815.68      774.37     38.96 o 
   2   2   2      253.37      222.38     15.31 o 
   3   2   2      503.61      476.18     15.06 o 
   4   2   2      195.76      191.67      5.94 o 
   5   2   2        0.40        0.23      1.11 o 
   6   2   2       37.90       35.98      3.34 o 
   7   2   2       49.81       40.69      4.09 o 
  -6   3   2       99.99      121.86     13.18 o 
  -5   3   2        0.02        1.01      1.58 o 
  -4   3   2      120.62      120.49      4.83 o 
  -3   3   2        0.24        0.34      0.80 o 
  -2   3   2      107.41      103.31      3.20 o 
  -1   3   2       35.37       27.64      3.55 o 
   0   3   2      609.41      579.28      6.98 o 
   1   3   2       53.04       50.18      2.19 o 
   2   3   2      516.18      441.55      6.01 o 
   3   3   2      197.30      177.66      3.80 o 
   4   3   2       34.71       38.67      2.89 o 
   5   3   2      107.79      105.59      5.22 o 
   6   3   2       31.78       31.76      3.72 o 
   7   3   2       14.19       20.94      5.57 o 
  -5   4   2       74.37      112.88      9.80 o 
  -4   4   2        0.54       15.91      4.26 o 
  -3   4   2        3.51       11.42      2.79 o 
  -2   4   2      718.32      664.30     11.16 o 
  -1   4   2       62.06      207.35      4.91 o 
   0   4   2     1003.95     1074.44     15.64 o 
   1   4   2        0.05        8.97      6.27 o 
   2   4   2       34.13      245.06      6.46 o 
   3   4   2      447.22      488.42     17.31 o 
   4   4   2        0.23       29.80      8.12 o 
   5   4   2       31.96       25.40      2.76 o 
   6   4   2       27.60       21.45      3.74 o 
   7   4   2       25.55       27.71      5.43 o 
  -5   5   2       51.02       49.19      5.21 o 
  -4   5   2       38.20       41.47      5.47 o 
  -3   5   2        6.35        4.85      2.17 o 
  -2   5   2       17.64       16.14      2.69 o 
  -1   5   2      216.70      194.68      5.12 o 
   0   5   2       97.96       94.94      3.83 o 
   1   5   2      149.05      139.26      4.18 o 
   2   5   2      301.19      275.64      6.98 o 
   3   5   2        2.28        5.94      2.28 o 
   4   5   2      137.92      126.87      7.92 o 
   5   5   2       42.68       41.45      5.46 o 
   6   5   2        4.07        5.58      2.85 o 
   7   5   2       52.44       60.20     10.08 o 
  -4   6   2       15.93        9.78      3.47 o 
  -3   6   2       31.32       32.64      3.91 o 
  -2   6   2      164.14      163.30      6.56 o 
  -1   6   2      469.68      482.08      7.96 o 
   0   6   2       95.02      102.62      5.01 o 
   1   6   2      155.77      180.35      7.98 o 
   2   6   2       17.52       21.56      3.48 o 
   3   6   2       74.30       70.16      4.83 o 
   4   6   2       63.61       49.82      6.41 o 
   5   6   2        9.72        9.77      4.33 o 
   6   6   2        9.45       13.34      4.07 o 
  -3   7   2        6.00        5.74      3.54 o 
  -2   7   2        0.35        6.67      3.85 o 
  -1   7   2      133.13      118.01      7.86 o 
   0   7   2       20.52       19.97      4.12 o 
   1   7   2      184.71      169.62     10.55 o 
   2   7   2       10.03       16.53      2.37 o 
   3   7   2       91.66       93.04      6.21 o 
   4   7   2       55.67       49.11      6.75 o 
   5   7   2        0.73        2.65      2.39 o 
  -1   8   2      323.84      307.15     22.08 o 
   0   8   2       56.41       59.40      8.22 o 
   1   8   2       71.67       73.86      6.28 o 
   2   8   2        3.68       13.80      6.57 o 
   3   8   2        9.87       38.52      4.62 o 
   4   8   2       50.88       69.93     13.53 o 
  -2  -6   3        3.49        4.59      2.65 o 
  -1  -6   3       11.31       13.39     10.57 o 
   1  -6   3        0.42        0.92      3.88 o 
   2  -6   3       33.77       33.29      4.42 o 
  -4  -5   3       44.02       45.53      6.90 o 
  -3  -5   3       74.37       82.60      6.48 o 
  -2  -5   3       73.94       65.71      5.55 o 
  -1  -5   3       26.01       44.38      5.69 o 
   0  -5   3      172.03      176.41      8.46 o 
   1  -5   3       77.87       76.21      5.90 o 
   2  -5   3       15.72       27.64      3.60 o 
   3  -5   3       27.94       56.35      6.31 o 
   4  -5   3       42.71       53.89      8.19 o 
  -5  -4   3        1.51        1.60      2.06 o 
  -4  -4   3        2.69        7.87      3.73 o 
  -3  -4   3       56.19       54.25      5.18 o 
  -2  -4   3       11.85       11.49      3.67 o 
  -1  -4   3       72.63       63.31     17.24 o 
   0  -4   3       30.90       27.01      2.46 o 
   1  -4   3       73.43       71.98      2.73 o 
   2  -4   3       63.98       58.63      5.48 o 
   3  -4   3        0.41        3.97      2.87 o 
   4  -4   3       27.02       28.16      4.18 o 
   5  -4   3       23.20       21.20      4.02 o 
  -5  -3   3      158.00      122.30      8.72 o 
  -4  -3   3       26.96       33.75      5.00 o 
  -3  -3   3      363.82      353.87     14.31 o 
  -2  -3   3        0.06        8.10      4.36 o 
  -1  -3   3       46.80       54.79      2.72 o 
   0  -3   3      497.53      474.03     11.19 o 
   1  -3   3       11.88       12.34      1.63 o 
   2  -3   3      174.66      144.80      5.71 o 
   3  -3   3       28.97       35.37      4.87 o 
   4  -3   3       32.70       57.32      5.40 o 
   5  -3   3      113.75      103.15      5.55 o 
   6  -3   3       82.47       63.15      9.28 o 
  -5  -2   3       18.92       13.78      3.04 o 
  -4  -2   3       59.11       61.52      6.33 o 
  -3  -2   3       17.08       14.63      2.90 o 
  -2  -2   3      192.58      193.17      5.81 o 
  -1  -2   3       88.80       74.70      1.94 o 
   0  -2   3        9.68        8.61      1.56 o 
   1  -2   3      354.04      325.90      4.90 o 
   2  -2   3        9.23        8.10      1.44 o 
   3  -2   3       64.53       63.83      4.40 o 
   4  -2   3       71.46       70.70      6.22 o 
   5  -2   3        3.70        3.68      3.42 o 
   6  -2   3       25.09       38.40      5.55 o 
  -6  -1   3       31.89       37.93      8.54 o 
  -5  -1   3       49.77       39.81      4.47 o 
  -4  -1   3      477.29      508.10     29.64 o 
  -3  -1   3      124.04      114.50      4.36 o 
  -2  -1   3      453.18      547.04     17.40 o 
  -1  -1   3      112.61      110.93      3.38 o 
   0  -1   3      233.37      312.43      6.78 o 
   1  -1   3      831.46      912.12      9.18 o 
   2  -1   3      132.80      105.76      5.71 o 
   3  -1   3        0.44      154.60     22.68 o 
   4  -1   3        3.97        5.13      1.01 o 
   5  -1   3      407.51      521.93     42.57 o 
   6  -1   3        2.84        6.47      3.56 o 
   7  -1   3      141.72      157.48     23.95 o 
  -6   0   3       31.33       33.93      5.71 o 
  -5   0   3       21.82       16.72      5.20 o 
  -4   0   3      143.59      148.46      5.67 o 
  -3   0   3       79.80       75.94      4.61 o 
  -2   0   3      372.14      364.64     11.26 o 
  -1   0   3       10.39       13.26      1.27 o 
   0   0   3      361.72      308.42      2.93 o 
   1   0   3      438.14      431.43      9.56 o 
   2   0   3      183.54      163.80      1.95 o 
   3   0   3      200.86      189.76      4.71 o 
   4   0   3       28.58       25.36      1.31 o 
   5   0   3       35.22       48.83      3.35 o 
   6   0   3       71.19       77.10      5.98 o 
   7   0   3        8.80        6.99      4.12 o 
  -6   1   3       10.09       15.36      3.16 o 
  -5   1   3       25.51       24.23      2.86 o 
  -4   1   3      596.71      556.79      8.31 o 
  -3   1   3      205.86      289.27      7.99 o 
  -2   1   3      662.28      704.51     11.06 o 
  -1   1   3       48.79      105.58      2.01 o 
   0   1   3        0.15        8.65      4.63 o 
   1   1   3     1368.94     1446.37     11.94 o 
   2   1   3      103.54      152.10      5.91 o 
   3   1   3       28.08       15.66      1.44 o 
   4   1   3      106.36      105.86      3.50 o 
   5   1   3      234.78      229.40     11.15 o 
   6   1   3      343.72      329.29     14.62 o 
   7   1   3       63.97       60.15      6.61 o 
  -6   2   3        1.05        2.26      1.68 o 
  -5   2   3        1.20        0.00      1.73 o 
  -4   2   3       60.79       58.90      3.90 o 
  -3   2   3      439.24      444.38      9.17 o 
  -2   2   3       36.55       37.66      2.44 o 
  -1   2   3      411.58      390.04      3.75 o 
   0   2   3      360.71      338.32      8.02 o 
   1   2   3        0.17        1.97      0.68 o 
   2   2   3      769.62      778.97      7.80 o 
   3   2   3       62.75       59.22      2.80 o 
   4   2   3       21.83       32.46      2.58 o 
   5   2   3      134.23      146.20      5.13 o 
   6   2   3       20.42       16.14      2.40 o 
   7   2   3       11.67       13.75      2.88 o 
  -5   3   3      126.81      126.63      7.47 o 
  -4   3   3       74.39       92.95      5.20 o 
  -3   3   3      848.62      848.75     19.60 o 
  -2   3   3       17.47       95.34     13.95 o 
  -1   3   3      256.82      353.62      5.56 o 
   0   3   3        1.96        4.67      1.09 o 
   1   3   3      450.94      430.24     12.87 o 
   2   3   3      406.58      423.98     20.87 o 
   3   3   3        3.61      131.13      3.26 o 
   4   3   3      140.78      164.01     19.56 o 
   5   3   3        1.58      149.89      8.36 o 
   6   3   3      501.69      498.89      8.84 o 
   7   3   3       34.73       34.82      4.16 o 
  -5   4   3        1.08        2.02      2.08 o 
  -4   4   3        5.73       11.03      2.34 o 
  -3   4   3      319.66      304.07      9.93 o 
  -2   4   3      172.98      158.61      4.66 o 
  -1   4   3      324.33      306.95      6.13 o 
   0   4   3        2.38        6.01      1.95 o 
   1   4   3      220.46      178.55      3.79 o 
   2   4   3      332.80      309.17      5.02 o 
   3   4   3       38.45       35.83      2.52 o 
   4   4   3      119.12      112.47      4.37 o 
   5   4   3       60.27       57.12      3.41 o 
   6   4   3       11.70       16.60      4.00 o 
   7   4   3       39.49       38.45      4.40 o 
  -4   5   3       59.14       48.52      6.29 o 
  -3   5   3      398.30      346.11     12.26 o 
  -2   5   3      216.05      249.91      5.54 o 
  -1   5   3       59.12       66.17      3.68 o 
   0   5   3        0.21        1.92      1.65 o 
   1   5   3       70.09       78.10      3.37 o 
   2   5   3      324.62      318.65     15.69 o 
   3   5   3        0.06        7.76      2.52 o 
   4   5   3       33.44       39.48      3.23 o 
   5   5   3      158.80      139.63     11.55 o 
   6   5   3      108.93      118.79     12.72 o 
   7   5   3      201.16      194.14     18.90 o 
  -4   6   3       46.75       46.90      5.11 o 
  -3   6   3       12.68        9.17      4.02 o 
  -2   6   3      356.06      328.14     11.66 o 
  -1   6   3       11.79       20.07      3.12 o 
   0   6   3       89.30       83.00      5.18 o 
   1   6   3      149.04      131.59      7.41 o 
   2   6   3        6.54        9.32      2.90 o 
   3   6   3      147.45      136.84      6.75 o 
   4   6   3       48.90       43.61      3.17 o 
   5   6   3        0.80        9.32      3.31 o 
   6   6   3       48.63       52.94      6.18 o 
  -3   7   3        7.04       24.55      4.50 o 
  -2   7   3      247.32      233.85      9.25 o 
  -1   7   3        8.65        8.38      3.31 o 
   0   7   3        1.87       12.43      5.13 o 
   1   7   3        0.07        5.01      3.66 o 
   2   7   3      176.46      164.50     10.36 o 
   3   7   3       17.14       11.67      3.35 o 
   4   7   3        1.70        3.21      3.08 o 
   5   7   3      127.00      158.57     11.06 o 
   6   7   3        8.09        6.21      3.51 o 
  -1   8   3       58.53       50.14      4.21 o 
   0   8   3       68.76       63.52      4.43 o 
   1   8   3        9.63        9.02      4.09 o 
   2   8   3       32.30       28.08      3.35 o 
   3   8   3       73.79       71.02      6.15 o 
   4   8   3        0.12        0.89      2.30 o 
   5   8   3       25.60       26.81      4.85 o 
   2   9   3       31.92       36.32      4.48 o 
  -2  -5   4        1.02        2.17      1.88 o 
  -1  -5   4       97.80       97.42      6.90 o 
   1  -5   4       28.76       31.20      6.58 o 
   2  -5   4        1.04        1.69      1.65 o 
   3  -5   4        9.99        5.99      2.49 o 
  -4  -4   4       36.40       50.72      6.34 o 
  -3  -4   4       13.35       11.81      4.58 o 
  -2  -4   4       57.12       73.09     27.76 o 
  -1  -4   4      129.85      121.90      8.25 o 
   0  -4   4       14.09       15.24      2.56 o 
   1  -4   4       32.95       42.36      4.00 o 
   2  -4   4       11.20       13.68      4.02 o 
   3  -4   4      519.26      483.15     27.41 o 
   4  -4   4      104.06       92.83      6.69 o 
  -4  -3   4       35.25       34.15      4.41 o 
  -3  -3   4       30.13       32.59      6.18 o 
  -2  -3   4       27.01       28.69      4.36 o 
  -1  -3   4       74.44       72.10      5.14 o 
   0  -3   4      120.97      123.78      4.76 o 
   1  -3   4       25.43       25.47      2.31 o 
   2  -3   4        2.39        4.10      2.84 o 
   3  -3   4        0.78        6.95      3.62 o 
   4  -3   4       84.60       83.80      5.91 o 
   5  -3   4       10.88        8.28      3.95 o 
  -5  -2   4       67.00       96.38     10.87 o 
  -4  -2   4       62.63       55.90      4.42 o 
  -3  -2   4        2.66       11.21      3.65 o 
  -2  -2   4        0.32       17.85      9.72 o 
  -1  -2   4      354.10      331.99      7.13 o 
   0  -2   4        1.53        3.51      1.40 o 
   1  -2   4        0.06        0.73      0.97 o 
   2  -2   4      347.74      387.08     10.52 o 
   3  -2   4      153.00      157.48      9.70 o 
   4  -2   4      832.66      795.58     25.95 o 
   5  -2   4        0.86        0.75      2.20 o 
   6  -2   4       38.31       67.71     26.54 o 
  -5  -1   4      180.74      171.24     14.83 o 
  -4  -1   4        8.22       11.03      4.89 o 
  -3  -1   4       95.47       91.59      4.01 o 
  -2  -1   4       24.76       20.60      2.26 o 
  -1  -1   4        2.74        2.96      1.35 o 
   0  -1   4      347.71      330.36      8.55 o 
   1  -1   4        0.13        0.18      0.82 o 
   2  -1   4        1.29        1.81      0.77 o 
   3  -1   4       87.20       81.63      2.80 o 
   4  -1   4       85.09       79.47      5.26 o 
   5  -1   4       30.70       35.33      4.90 o 
   6  -1   4      104.59      122.23      9.68 o 
   7  -1   4        7.17        4.64      2.70 o 
  -5   0   4      217.04      179.21     19.70 o 
  -4   0   4        2.49       52.07      4.24 o 
  -3   0   4       14.67       32.31      3.19 o 
  -2   0   4       51.99      102.10      6.50 o 
  -1   0   4      334.49      325.23      7.08 o 
   0   0   4      200.69      280.96     19.98 o 
   1   0   4       85.60       72.01      5.57 o 
   2   0   4      491.14      553.20      9.08 o 
   3   0   4      215.56      167.69      5.85 o 
   4   0   4      861.89      780.58     15.48 o 
   5   0   4      307.02      320.01      4.97 o 
   6   0   4       14.60       14.22      4.60 o 
   7   0   4        2.09        0.25      1.73 o 
  -5   1   4       72.20       67.90      5.15 o 
  -4   1   4      171.37      167.34      8.04 o 
  -3   1   4       57.43       62.95      4.82 o 
  -2   1   4        0.30        4.55      3.81 o 
  -1   1   4       61.63       44.45      1.39 o 
   0   1   4      405.81      391.50      7.85 o 
   1   1   4       77.94       75.88      1.16 o 
   2   1   4       63.77       59.30      2.31 o 
   3   1   4      185.87      195.18      4.04 o 
   4   1   4        3.30        5.30      2.08 o 
   5   1   4      188.48      197.86      7.93 o 
   6   1   4       46.62       51.28      3.52 o 
   7   1   4       34.24       46.55      6.72 o 
  -5   2   4      102.60       99.69      6.16 o 
  -4   2   4       59.84      109.46      5.64 o 
  -3   2   4       35.30       35.42      3.10 o 
  -2   2   4       74.89       62.31      3.19 o 
  -1   2   4       20.45       46.00      1.59 o 
   0   2   4      721.06      775.13     11.21 o 
   1   2   4       66.98       58.57      6.08 o 
   2   2   4        6.37       17.92      1.00 o 
   3   2   4     1046.15      943.32     11.37 o 
   4   2   4       38.09       36.54      2.53 o 
   5   2   4      603.70      592.35     23.26 o 
   6   2   4       23.31       28.89      3.05 o 
   7   2   4        7.66        4.66      2.02 o 
  -5   3   4        7.84       12.06      3.26 o 
  -4   3   4      197.07      206.55      8.51 o 
  -3   3   4        0.66        2.42      1.70 o 
  -2   3   4       34.94       28.34      2.46 o 
  -1   3   4      193.71      169.10      4.33 o 
   0   3   4       75.31       89.11      1.85 o 
   1   3   4      407.35      347.36      7.86 o 
   2   3   4      112.81      103.21      2.07 o 
   3   3   4       12.01       13.77      2.00 o 
   4   3   4      202.64      197.52      5.95 o 
   5   3   4      110.57      108.12      5.57 o 
   6   3   4       10.74       11.48      2.78 o 
   7   3   4      119.36      136.88      7.44 o 
  -4   4   4       96.38      100.82      6.09 o 
  -3   4   4        8.56       34.54      3.53 o 
  -2   4   4       10.20       36.24      3.57 o 
  -1   4   4       82.68      146.20      5.24 o 
   0   4   4      363.35      384.79     10.60 o 
   1   4   4       70.33      137.37      7.75 o 
   2   4   4      170.35      128.89     14.50 o 
   3   4   4      330.99      341.41      6.74 o 
   4   4   4      223.18      225.45     19.14 o 
   5   4   4      198.90      179.50      4.88 o 
   6   4   4       80.99       85.21      4.44 o 
   7   4   4       17.33       25.83      4.54 o 
  -4   5   4       26.52       32.90      4.89 o 
  -3   5   4       50.66       44.58      3.59 o 
  -2   5   4       62.09       49.93      3.62 o 
  -1   5   4       59.74       60.01      3.91 o 
   0   5   4       64.41       61.40      3.33 o 
   1   5   4      360.58      331.19      9.20 o 
   2   5   4        0.45        8.83      1.54 o 
   3   5   4       87.97      102.04      4.70 o 
   4   5   4      155.30      156.07      6.97 o 
   5   5   4        0.92        2.65      1.77 o 
   6   5   4       87.00       86.57      5.37 o 
   7   5   4       50.43       58.15      5.68 o 
  -3   6   4        0.10       23.55      3.61 o 
  -2   6   4        6.02        9.22      2.31 o 
  -1   6   4      102.56       96.60      5.38 o 
   0   6   4       10.59       44.81      2.90 o 
   1   6   4      190.76      173.94      7.66 o 
   2   6   4       46.78       52.21      3.57 o 
   3   6   4        0.07        2.97      1.85 o 
   4   6   4      224.08      212.11      8.85 o 
   5   6   4        0.81        1.37      1.55 o 
   6   6   4       44.18       48.20      7.45 o 
   7   6   4        7.47       10.33      4.36 o 
  -2   7   4       19.81       20.56      2.55 o 
  -1   7   4        4.16        6.13      2.03 o 
   0   7   4      145.59      126.77      6.09 o 
   1   7   4       34.85       36.76      4.18 o 
   2   7   4      106.40       90.99      6.80 o 
   3   7   4       76.90       71.27      4.56 o 
   4   7   4        2.56        2.42      1.35 o 
   5   7   4       54.88       57.36      5.67 o 
   6   7   4       41.97       46.48      6.69 o 
  -1   8   4       14.92       25.15      6.00 o 
   0   8   4       22.24       15.98      5.98 o 
   1   8   4       72.56       79.99      6.50 o 
   2   8   4        1.92        1.31      2.08 o 
   3   8   4       25.64       24.33      3.19 o 
   4   8   4       37.01       55.76      6.57 o 
   5   8   4       14.97       11.33      4.21 o 
   1   9   4       15.72       11.66      3.65 o 
   2   9   4       82.98       84.54      9.49 o 
   3   9   4        0.89        0.89      2.31 o 
   0  -5   5      161.88      157.93      8.42 o 
   1  -5   5        1.99       33.03      6.17 o 
  -2  -4   5       52.42       52.29      4.84 o 
  -1  -4   5        0.21        2.35      3.14 o 
   0  -4   5        0.45        0.58      1.50 o 
   1  -4   5       47.35       50.41      7.13 o 
   2  -4   5       39.13       29.85      3.19 o 
   3  -4   5       49.12       51.11      3.83 o 
  -3  -3   5       46.79       37.72      5.04 o 
  -2  -3   5       37.53       48.95      4.38 o 
  -1  -3   5       92.86       94.40      7.44 o 
   0  -3   5       75.71       69.95      5.99 o 
   1  -3   5      214.24      204.94      7.43 o 
   2  -3   5      190.22      181.96      8.88 o 
   3  -3   5      151.81      133.31      8.41 o 
   4  -3   5        0.45        0.90      2.47 o 
   5  -3   5       34.51       27.30      5.88 o 
  -4  -2   5        1.12        0.97      1.76 o 
  -3  -2   5       14.78       17.50      5.68 o 
  -2  -2   5       93.77       89.40      5.88 o 
  -1  -2   5       11.34       13.35      2.23 o 
   0  -2   5       43.43       40.50      2.88 o 
   1  -2   5      106.29       98.39      3.55 o 
   2  -2   5       14.47       17.58      1.98 o 
   3  -2   5      162.58      166.13      9.96 o 
   4  -2   5        8.54        6.47      3.18 o 
   5  -2   5       22.23       25.66      4.32 o 
   6  -2   5       90.13      104.94      6.12 o 
  -4  -1   5       42.75       36.98      4.30 o 
  -3  -1   5        2.60       33.90      5.15 o 
  -2  -1   5      198.46      203.38      7.13 o 
  -1  -1   5       47.34       74.88      4.16 o 
   0  -1   5       62.32       73.19      3.85 o 
   1  -1   5      459.34      525.01      6.56 o 
   2  -1   5        2.99       41.19      2.48 o 
   3  -1   5      270.66      248.34      9.54 o 
   4  -1   5        3.56       46.89      7.87 o 
   5  -1   5       50.35       54.26     16.54 o 
   6  -1   5       39.85       40.93      6.13 o 
  -4   0   5        8.27        8.54      3.49 o 
  -3   0   5       83.01       76.17      5.20 o 
  -2   0   5       23.26       29.04      3.17 o 
  -1   0   5      208.55      201.43      4.95 o 
   0   0   5      122.14      109.19      3.63 o 
   1   0   5        0.11        0.80      0.55 o 
   2   0   5      271.18      275.83      6.87 o 
   3   0   5       95.74       84.98      2.70 o 
   4   0   5       33.17       36.37      2.54 o 
   5   0   5      123.41      129.08      8.55 o 
   6   0   5       34.43       36.01      4.33 o 
   7   0   5       67.65       87.07     10.29 o 
  -5   1   5       40.17       44.93      5.22 o 
  -4   1   5        0.43        6.57      2.27 o 
  -3   1   5       91.31       96.84      5.51 o 
  -2   1   5      118.45      109.07      5.09 o 
  -1   1   5       48.87      116.14      4.28 o 
   0   1   5      312.85      272.90      9.44 o 
   1   1   5       55.12       70.91     14.55 o 
   2   1   5      265.54      201.49     12.99 o 
   3   1   5      136.78      110.14      3.97 o 
   4   1   5       12.74       14.40      1.87 o 
   5   1   5        1.96       24.03      2.43 o 
   6   1   5      163.29      147.95      8.55 o 
   7   1   5        3.50        4.56      2.15 o 
  -4   2   5       72.69       70.11      4.38 o 
  -3   2   5       37.05       39.66      3.81 o 
  -2   2   5       62.95       55.75      4.00 o 
  -1   2   5      364.50      344.38      7.22 o 
   0   2   5        1.68        2.78      2.29 o 
   1   2   5      263.46      254.34      5.70 o 
   2   2   5      227.97      225.56      3.64 o 
   3   2   5       12.19       14.15      1.63 o 
   4   2   5      189.43      197.12      5.76 o 
   5   2   5       87.40       83.76      3.95 o 
   6   2   5       21.74       26.91      2.96 o 
   7   2   5      137.75      165.04      9.80 o 
  -4   3   5       66.75       58.21      4.84 o 
  -3   3   5       52.66       69.15      4.14 o 
  -2   3   5        0.07       71.67      5.07 o 
  -1   3   5      193.64      192.39      5.00 o 
   0   3   5       82.65      104.52      5.25 o 
   1   3   5       73.80       95.10      6.78 o 
   2   3   5      167.82      170.74      6.36 o 
   3   3   5       11.33       20.32      3.58 o 
   4   3   5       38.19       69.56      3.46 o 
   5   3   5       29.41       54.62      8.18 o 
   6   3   5       75.55       87.96      4.42 o 
   7   3   5       50.31       45.42      4.12 o 
  -4   4   5       87.96       90.73      4.87 o 
  -3   4   5       24.77       27.87      4.08 o 
  -2   4   5      183.29      175.40      8.28 o 
  -1   4   5       51.93       50.99      3.33 o 
   0   4   5      265.66      240.84      6.65 o 
   1   4   5      205.98      193.67      6.92 o 
   2   4   5        2.51        3.06      0.86 o 
   3   4   5      159.12      156.04      5.06 o 
   4   4   5      122.82      114.08      4.16 o 
   5   4   5        1.04        1.96      1.59 o 
   6   4   5      142.52      148.84      6.63 o 
   7   4   5       37.14       33.70      3.30 o 
  -3   5   5        1.66       28.32      3.11 o 
  -2   5   5       23.90       38.18      4.11 o 
  -1   5   5      104.61      105.46      4.50 o 
   0   5   5        2.95       44.55      3.86 o 
   1   5   5      106.54       88.59      3.40 o 
   2   5   5       19.31       20.97      2.94 o 
   3   5   5        0.08        3.29      3.95 o 
   4   5   5       77.75       61.98      4.24 o 
   5   5   5       26.75       29.32      3.13 o 
   6   5   5        0.86        0.01      1.49 o 
   7   5   5       78.34       71.34      3.79 o 
  -3   6   5      161.29      149.42     12.59 o 
  -2   6   5       34.06       33.45      3.01 o 
  -1   6   5       36.82       28.26      3.05 o 
   0   6   5      251.12      230.29      7.66 o 
   1   6   5        0.02        0.38      1.49 o 
   2   6   5      113.37      111.92      5.46 o 
   3   6   5       66.91       62.12      3.34 o 
   4   6   5        3.19        2.73      2.10 o 
   5   6   5       72.92       71.65      4.10 o 
   6   6   5       77.62       72.83      5.11 o 
   7   6   5        8.17        8.69      4.40 o 
  -2   7   5        6.50       17.30      3.04 o 
  -1   7   5       18.76       56.38      4.74 o 
   0   7   5       46.50       60.52      5.17 o 
   1   7   5       34.44       45.40      3.61 o 
   2   7   5        0.00        0.86      1.62 o 
   3   7   5        4.03        5.67      2.51 o 
   4   7   5       92.84       96.25      5.75 o 
   5   7   5        1.46        2.18      1.86 o 
   6   7   5       32.35       35.11      6.06 o 
  -1   8   5       70.66       68.31      6.41 o 
   0   8   5       33.39       35.41      3.70 o 
   1   8   5       77.93       68.41      4.80 o 
   2   8   5       51.99       51.96      5.00 o 
   3   8   5        0.04        0.39      1.35 o 
   4   8   5       11.10       11.13      2.72 o 
   5   8   5       59.79       61.45      7.89 o 
   2   9   5        2.62        3.63      2.66 o 
   3   9   5       12.35       10.61      7.52 o 
   0  -4   6        0.74        8.98      3.20 o 
   1  -4   6       42.43       42.09      8.25 o 
  -2  -3   6       33.91       24.73      5.49 o 
  -1  -3   6       30.39       32.03      4.95 o 
   0  -3   6       24.86       27.28      5.58 o 
   1  -3   6       11.86        9.94      3.75 o 
   2  -3   6        1.49        3.39      2.12 o 
   3  -3   6       60.93       68.83      4.50 o 
   4  -3   6       31.82       24.70      5.27 o 
  -3  -2   6        9.90       27.91      8.43 o 
  -2  -2   6       84.90       74.95      5.60 o 
  -1  -2   6        3.86       11.23      4.52 o 
   0  -2   6       16.11       16.18      2.16 o 
   1  -2   6      117.32      151.24     10.07 o 
   2  -2   6        2.86        2.37      2.08 o 
   3  -2   6       49.56       47.29      4.97 o 
   4  -2   6       88.95       80.27      6.86 o 
   5  -2   6        1.48        9.96      9.29 o 
  -3  -1   6      105.07      102.70     11.69 o 
  -2  -1   6        4.80        6.31      4.18 o 
  -1  -1   6      139.20      136.00      6.39 o 
   0  -1   6        2.52        0.91      1.20 o 
   1  -1   6        0.65        0.32      1.00 o 
   2  -1   6       75.20       75.29      3.95 o 
   3  -1   6      109.58      101.73      6.26 o 
   4  -1   6       20.42       23.78      2.86 o 
   5  -1   6      170.46      166.69     10.46 o 
   6  -1   6        1.62        1.76      2.36 o 
  -4   0   6        0.41       15.99      6.41 o 
  -3   0   6       77.90       58.91      8.89 o 
  -2   0   6       39.91       61.11      4.61 o 
  -1   0   6       32.21       42.11      3.20 o 
   0   0   6       49.20       49.03      3.02 o 
   1   0   6      120.21      130.95      5.59 o 
   2   0   6       97.15       65.10      3.96 o 
   3   0   6      144.85      119.80      3.64 o 
   4   0   6        0.61        0.94      1.14 o 
   5   0   6       60.49       52.81      5.48 o 
   6   0   6       46.17       44.84      5.28 o 
  -4   1   6       34.21       35.06      9.79 o 
  -3   1   6       31.48       28.04      3.89 o 
  -2   1   6      167.21      164.52     10.00 o 
  -1   1   6       81.17       79.58      3.84 o 
   0   1   6       32.29       36.05      4.37 o 
   1   1   6        8.50        9.42      1.06 o 
   2   1   6      211.09      201.98      4.87 o 
   3   1   6        0.71        1.83      1.65 o 
   4   1   6      275.40      281.88      8.23 o 
   5   1   6       70.28       68.57      4.25 o 
   6   1   6       73.03       93.42      7.55 o 
   7   1   6       66.68       86.47      9.92 o 
  -4   2   6        7.88        8.61      3.32 o 
  -3   2   6       82.60       81.01      5.36 o 
  -2   2   6        4.31       45.50      6.36 o 
  -1   2   6       97.26       85.50      5.26 o 
   0   2   6       33.91       34.91      3.35 o 
   1   2   6       15.37       18.92      3.15 o 
   2   2   6      453.56      388.45     18.21 o 
   3   2   6       11.41       16.34      1.94 o 
   4   2   6       84.65       63.38      3.70 o 
   5   2   6       40.59       61.80      9.75 o 
   6   2   6        5.20        6.60      2.12 o 
   7   2   6       29.52       27.47      4.28 o 
  -4   3   6        0.80        1.60      2.35 o 
  -3   3   6       10.29        9.24      3.76 o 
  -2   3   6      253.31      224.57     12.76 o 
  -1   3   6        6.05        5.63      3.36 o 
   0   3   6      102.48       97.30      6.20 o 
   1   3   6       22.99       28.08      5.09 o 
   2   3   6      113.73      115.71      5.81 o 
   3   3   6      222.27      216.26      5.39 o 
   4   3   6      237.26      225.22      8.88 o 
   5   3   6       32.81       40.66      3.51 o 
   6   3   6      171.38      189.04      8.82 o 
   7   3   6        7.65        7.92      3.42 o 
  -3   4   6       23.27       58.84      6.01 o 
  -2   4   6       77.51       59.19      6.50 o 
  -1   4   6       46.98       67.69      4.96 o 
   0   4   6        0.59        1.23      5.09 o 
   1   4   6       37.84       38.77      9.41 o 
   2   4   6      387.24      384.27     14.25 o 
   3   4   6      150.82      130.81     34.62 o 
   4   4   6       81.63       82.36      4.01 o 
   5   4   6        0.28        1.84      1.77 o 
   6   4   6        0.37        0.67      1.46 o 
   7   4   6       39.84       40.79      3.36 o 
  -3   5   6       38.11       35.69      4.73 o 
  -2   5   6       61.92       59.80      6.05 o 
  -1   5   6      162.26      136.91      8.78 o 
   0   5   6       49.40       56.27      5.81 o 
   1   5   6        3.38       11.51      2.00 o 
   2   5   6        0.96        0.02      0.78 o 
   3   5   6      397.79      409.22      8.42 o 
   4   5   6        0.10        7.28      2.84 o 
   5   5   6      205.76      218.45      9.17 o 
   6   5   6       44.54       46.50      3.52 o 
   7   5   6       23.62       29.66      4.34 o 
  -2   6   6       89.73       81.60      7.48 o 
  -1   6   6        0.06       18.66     14.00 o 
   0   6   6       11.31        9.85      2.15 o 
   1   6   6       90.16       83.86      5.09 o 
   2   6   6       37.83       54.47      4.54 o 
   3   6   6      357.56      310.30     10.45 o 
   4   6   6        0.38        2.88      1.75 o 
   5   6   6        6.25        3.48      1.71 o 
   6   6   6        2.00        1.02      1.53 o 
  -1   7   6      152.70      135.36      8.85 o 
   0   7   6        1.36        3.02      1.91 o 
   1   7   6        6.37        5.49      2.23 o 
   2   7   6       53.55       45.16      5.72 o 
   3   7   6      105.27      122.68      6.59 o 
   4   7   6      152.63      160.46      9.28 o 
   5   7   6       89.50       93.55      6.07 o 
   6   7   6        8.62        8.54      2.29 o 
   0   8   6       13.50       17.66      5.71 o 
   1   8   6       33.96       39.22      5.19 o 
   2   8   6       24.49       16.20      3.00 o 
   3   8   6      150.40      169.64      9.18 o 
   4   8   6       73.65       54.23      4.30 o 
   5   8   6        0.01        0.79      1.75 o 
  -1  -2   7       14.42       11.60      4.57 o 
   0  -2   7      214.75      211.32     16.92 o 
   2  -2   7      179.92      165.79     13.05 o 
   3  -2   7       13.22       12.96      4.10 o 
   4  -2   7       31.46       32.87      4.31 o 
  -2  -1   7       34.06       37.32      9.45 o 
  -1  -1   7        0.73       23.99      6.44 o 
   0  -1   7      299.94      341.15      8.59 o 
   1  -1   7       10.43       38.51      3.92 o 
   2  -1   7       60.60       74.79      5.05 o 
   4  -1   7       17.31       18.35      7.84 o 
   5  -1   7       43.10       39.95      5.55 o 
  -2   0   7        5.00        4.23      4.01 o 
  -1   0   7       12.45       14.32      4.04 o 
   0   0   7      176.28      169.98      8.52 o 
   1   0   7      341.59      336.58     17.77 o 
   2   0   7      130.95      121.39      7.64 o 
   3   0   7       56.89       54.35      4.96 o 
   4   0   7      123.23      127.99      6.22 o 
   5   0   7       20.37       22.23      3.28 o 
   6   0   7       55.29       89.14      5.20 o 
  -3   1   7       23.69       44.13      8.95 o 
  -2   1   7        0.82        4.47      3.12 o 
  -1   1   7       98.36      116.14      7.82 o 
   0   1   7      152.93      148.45      9.25 o 
   1   1   7      270.05      177.97     10.25 o 
   2   1   7       15.51       22.20      3.80 o 
   3   1   7        0.10        0.52      0.91 o 
   4   1   7        1.93        2.61      1.58 o 
   5   1   7      101.89       98.40      4.95 o 
   6   1   7        0.03        3.85      2.65 o 
  -3   2   7       81.84       66.35      7.94 o 
  -2   2   7        5.93        7.44      3.72 o 
  -1   2   7       35.74       33.47      4.55 o 
   0   2   7        3.11        2.05      2.88 o 
   1   2   7      697.70      698.33     15.80 o 
   2   2   7       40.83       42.92      4.55 o 
   3   2   7      259.32      242.54     10.07 o 
   4   2   7       47.69       49.68      4.64 o 
   5   2   7       25.49       30.85      2.95 o 
   6   2   7      116.27      154.46      8.86 o 
  -3   3   7        0.07       29.50      7.30 o 
  -2   3   7       22.68       23.21      4.28 o 
  -1   3   7      119.12      146.31     11.39 o 
   0   3   7        1.59       42.87     19.41 o 
   1   3   7      359.15      345.18     33.00 o 
   2   3   7       39.75      103.52     46.51 o 
   3   3   7        0.03        7.54      3.41 o 
   4   3   7        6.76        4.40      2.90 o 
   5   3   7      102.47       99.34      4.68 o 
   6   3   7       25.54       17.84      2.93 o 
   7   3   7       11.71        6.08      4.25 o 
  -3   4   7       99.99       87.74      4.88 o 
  -2   4   7        0.29        0.80      1.74 o 
  -1   4   7        0.04        1.47      3.35 o 
   0   4   7      187.09      180.56     11.14 o 
   1   4   7      142.95      165.36      8.15 o 
   2   4   7      543.00      602.34     11.25 o 
   3   4   7       80.84       74.85      4.92 o 
   4   4   7       16.79       17.69      5.42 o 
   5   4   7      112.69      119.59      7.31 o 
   6   4   7       37.48       38.32      3.70 o 
   7   4   7       26.74       39.69      4.19 o 
  -2   5   7       33.73       47.83      6.10 o 
  -1   5   7       19.75       28.91      5.98 o 
   0   5   7      105.54      107.49     21.68 o 
   1   5   7       86.23      108.82      8.74 o 
   2   5   7      117.30       80.09      6.11 o 
   3   5   7        9.46        9.34      4.53 o 
   4   5   7       43.88       48.41      4.64 o 
   5   5   7       20.44       29.78      6.88 o 
   6   5   7       98.48       88.78      4.99 o 
  -2   6   7       25.95       16.67      4.40 o 
  -1   6   7       25.01       26.11      5.36 o 
   0   6   7       98.25      100.92      5.47 o 
   1   6   7       51.41       40.66      4.66 o 
   2   6   7      375.19      404.06     10.88 o 
   3   6   7       36.71       36.14      7.14 o 
   4   6   7       72.32       73.31      5.96 o 
   5   6   7       48.71       49.03      5.89 o 
   6   6   7        3.35        3.86      2.86 o 
  -1   7   7        4.59        5.26      3.51 o 
   0   7   7       91.01       93.31     10.30 o 
   1   7   7        0.64       15.19     22.97 o 
   2   7   7       59.26       52.51      5.15 o 
   3   7   7        8.36        4.01      3.75 o 
   4   7   7       57.33       69.51      7.10 o 
   5   7   7       12.18       11.48      5.03 o 
   6   7   7       80.95       92.35     11.16 o 
   1   8   7      139.01      126.97     15.02 o 
   2   8   7       19.93       24.23      5.46 o 
   3   8   7      131.26      130.18      9.58 o 
   4   8   7       14.72       14.45      5.03 o 
   0  -1   8       65.60       60.00     10.84 o 
   2  -1   8       22.79       21.71      4.20 o 
   3  -1   8        3.50        6.04      2.88 o 
  -1   0   8       69.79       69.29     11.20 o 
   0   0   8        5.27       18.77      4.89 o 
   1   0   8        1.16        0.91      1.09 o 
   2   0   8       26.78       23.75      3.63 o 
   3   0   8       53.62       44.58      6.50 o 
   4   0   8       38.77       20.61      5.21 o 
   5   0   8       17.78       18.55      6.12 o 
  -1   1   8        9.68       10.15      4.10 o 
   0   1   8      247.74      242.10     10.90 o 
   1   1   8        8.20        5.48      1.96 o 
   2   1   8        0.02        1.08      1.54 o 
   3   1   8       99.96      102.48      5.17 o 
   4   1   8       69.35       56.79      7.89 o 
   5   1   8       49.35       50.65      7.09 o 
  -2   2   8       57.16       56.80      7.18 o 
  -1   2   8       19.10       36.81      6.02 o 
   0   2   8       21.53       24.75      9.79 o 
   1   2   8        0.58        9.59      4.04 o 
   2   2   8       64.69       74.00      7.02 o 
   3   2   8        0.72        1.83      1.97 o 
   4   2   8      122.92      116.83      5.30 o 
   5   2   8        5.38       21.59      7.82 o 
   6   2   8        0.98        5.42      4.52 o 
  -2   3   8       33.63       32.90      5.73 o 
  -1   3   8       83.67       79.92      6.27 o 
   0   3   8      149.54      142.25      6.39 o 
   1   3   8       21.41       20.75      3.47 o 
   2   3   8       32.78       30.10      6.06 o 
   3   3   8      127.19      128.73      8.27 o 
   4   3   8        3.93        6.47      2.80 o 
   5   3   8      149.04      154.09      9.90 o 
   6   3   8        7.82        6.13      4.34 o 
  -1   4   8        0.73       11.58     13.86 o 
   0   4   8       29.78       27.99      5.61 o 
   1   4   8        7.97       16.43      5.40 o 
   2   4   8       26.31       39.16      5.71 o 
   3   4   8       53.85       43.62      4.25 o 
   4   4   8       89.90       95.76      6.55 o 
   5   4   8       14.72        4.81      2.70 o 
   6   4   8       24.73       28.91      3.54 o 
  -1   5   8      107.16       95.57      6.02 o 
   0   5   8        3.94        3.42      2.82 o 
   1   5   8       77.30       65.07      6.98 o 
   2   5   8       48.49       51.34      4.79 o 
   3   5   8       15.73       17.78      3.48 o 
   4   5   8      120.32      121.41      5.21 o 
   5   5   8       68.57       69.86      5.70 o 
   6   5   8       19.15       19.57      5.12 o 
  -1   6   8       16.08       11.91      4.55 o 
   0   6   8       25.05       34.12      6.36 o 
   1   6   8        2.98        9.40      4.42 o 
   2   6   8        3.35        3.90      2.46 o 
   3   6   8       86.61       88.28      4.76 o 
   4   6   8        3.47        9.44      4.15 o 
   5   6   8       62.75       56.34      4.30 o 
   6   6   8       12.02       22.42      4.49 o 
   0   7   8       17.48        9.31      4.85 o 
   1   7   8       59.32       54.36      6.41 o 
   2   7   8        9.30       13.61      5.52 o 
   3   7   8       25.11       20.93      3.16 o 
   4   7   8      106.54      115.10      5.74 o 
   5   7   8        0.73        0.87      2.43 o 
   3   8   8       15.55       19.52      6.57 o 
   1   1   9       21.02       17.88      3.32 o 
   2   1   9       30.44       34.86      3.98 o 
   3   1   9       11.12        4.67      2.31 o 
   4   1   9       24.23       31.15      7.75 o 
   0   2   9      125.68      127.98     13.78 o 
   1   2   9        1.92        2.41      2.04 o 
   2   2   9      128.69      118.10      7.62 o 
   3   2   9       78.04       84.99      6.66 o 
   4   2   9       34.61       33.54      4.98 o 
   0   3   9       17.84       15.02      5.46 o 
   1   3   9       16.80       24.18      4.33 o 
   2   3   9        3.35       10.13      4.92 o 
   3   3   9       54.89       45.73      6.82 o 
   4   3   9       16.12       28.16      3.72 o 
   5   3   9        0.16        0.45      0.85 o 
   0   4   9       39.42       57.12      7.58 o 
   1   4   9      123.21      127.61      8.75 o 
   2   4   9      109.90      109.85      8.27 o 
   3   4   9        2.67        3.25      3.24 o 
   4   4   9      131.79      144.83      9.55 o 
   5   4   9       12.68       14.08      4.97 o 
   0   5   9       14.60       25.66      6.02 o 
   1   5   9        1.09        5.59      3.77 o 
   2   5   9        3.32        5.89      6.31 o 
   3   5   9       69.21       88.23      6.48 o 
   4   5   9        0.13        1.34      1.99 o 
   5   5   9       16.04       21.53      4.62 o 
   1   6   9      175.66      209.60     21.57 o 
   2   6   9        0.91        0.65      1.75 o 
   3   6   9       70.67       63.68      4.68 o 
   4   6   9       59.90       68.66      8.21 o 
   5   6   9       13.64       16.28      5.95 o 
   3   7   9       31.10       43.45      4.55 o 
                                                 
